# Supplementary material for: Urolithin A Protects Porcine Oocytes from Artificially Induced Oxidative Stress Damage to Enhance Oocyte Maturation and Subsequent Embryo Development
Source: Int J Mol Sci. 2025 Mar 26;26(7):3037. doi: 10.3390/ijms26073037 (PMC11989139; doi:10.3390/ijms26073037)
Supplement: Supplementary file 1 [file ijms-26-03037-s001.zip]

Archive with 1 entries (1 files):
- ijms-3495653-supplementary.pdf
